# Supplementary material for: Reduced Isocyanate Release Using a Waterproof, Resin-Based Cast Alternative Relative to Fiberglass Casts
Source: Toxics. 2023 Dec 8;11(12):1002. doi: 10.3390/toxics11121002 (PMC10747184; doi:10.3390/toxics11121002)
Supplement: Supplementary file 1 [file toxics-11-01002-s001.zip]

Archive with 1 entries (1 files):
- toxics-2738573-supplementary.png
